# Supplementary material for: 3D-printed flexible organic light-emitting diode displays
Source: Sci Adv. 2022 Jan 7;8(1):eabl8798. doi: 10.1126/sciadv.abl8798 (PMC8741182; doi:10.1126/sciadv.abl8798)
Supplement: Supplementary file 2 — Movies S1 to S5 [file sciadv.abl8798_movies_s1_to_s5.zip]

Archive with 5 entries (5 files):
- sciadv.abl8798_movie_s1.mp4
- sciadv.abl8798_movie_s2.mp4
- sciadv.abl8798_movie_s3.mp4
- sciadv.abl8798_movie_s4.mp4
- sciadv.abl8798_movie_s5.mp4
